# Supplementary material for: Metagenomic and metatranscriptomic profiling of bronchoalveolar lavage fluid identifies microbial and host biomarkers of drug-resistant tuberculosis
Source: Front Cell Infect Microbiol. 2026 Jan 29;15:1726935. doi: 10.3389/fcimb.2025.1726935 (PMC12894345; doi:10.3389/fcimb.2025.1726935)
Supplement: Supplementary file 2 [file DataSheet2.xlsx]

## Sheet: Table S1
Table S1. Clinical data of patients
Sample ID	Group	Sex	Age	Fever	Cough	Sputum production	Chest tightness	Shortness of breath	Lung rales	Hypertension	Diabetes	Asthma	HIV	Solid tumor	Hematological disease	Transplantation	Renal insufficiency	White blood cell (×10^9/L)	Lymphocyte ratio (%)	Neutrophil count (×10^9/L)	Lymphocyte count (×10^9/L)	Hemoglobin (g/L)	Platelet (×10^9/L)	CRP (mg/L)	Albumin (g/L)	ALT (U/L)	AST (U/L)	Serum creatinine (umol/L)	Urea (mmol/L)	LDH (U/L)
M10692	Drug_Resistance	Female	31	1	1	0	0	0	0	1	0	0	0	0	1	1	0	2.65	24.5	1.65	0.65	98	38	51	36.9	26	19	96	4.5	231
M11297	Drug_Resistance	Male	68	0	0	0	0	0	0	1	0	0	0	0	0	1	0	23.43	0.8	22.38	0.19	95	234	94.53	26	10	8	129	21.69	264
M13530	Drug_Resistance	Male	28	1	0	0	1	1	0	0	0	0	0	0	0	1	0	8.3	16.5	6.59	1.37	122	190	28.72	30.4	39	25	82	7.21	283
M14684	Drug_Resistance	Male	65	1	1	1	1	1	1	0	0	0	0	0	0	0	0	10.31	16.1	7.65	1.66	142	245	46.36	34.5	33	21	78	7.73	209
M15008	Drug_Resistance	Male	50	1	0	0	0	0	0	1	1	0	0	0	1	0	0	173.68	4.5	3.82	7.82	51	26	201.9	28.8	12	19	38	5.1	3323
M15984	Drug_Resistance	Male	75	1	1	1	1	1	0	0	1	0	0	0	0	0	0	9.86	13.3	7.75	1.31	88	430	159.23	25.7	12	14	79	5.46	130
M16365	Drug_Resistance	Male	73	1	1	1	1	1	0	1	0	0	0	0	0	0	1	8.51	24.7	5.54	2.1	122	265	4.29	39.9	11	15	672	18.45	154
M17046	Drug_Resistance	Female	60	0	1	1	1	1	1	0	0	0	0	0	0	1	0	13.67	14.4	10.27	1.97	102	315	41.28	34.9	16	18	67	3.71	319
M18458	Drug_Resistance	Male	38	0	0	0	1	1	0	0	0	0	0	0	1	0	0	13.42	7.8	12.12	1.05	56	139	37.06	25	38	60	51	11.77	487
M18599	Drug_Resistance	Male	41	1	1	1	1	1	0	1	0	0	0	0	0	0	0	9.15	16.8	6.51	1.54	139	369	29.79	35.3	23	15	75	3.88	177
M19398	Drug_Resistance	Male	34	1	1	0	1	1	0	0	0	0	0	0	0	0	0	7.59	26.9	4.62	2.04	124	210	21.43	37.7	22	14	57	4.83	235
M19435	Drug_Resistance	Male	33	0	1	0	1	1	1	0	0	0	0	0	0	0	0	6.29	31	3.44	1.95	147	130	1.28	37.4	12	13	96	5.58	219
M19857	Drug_Resistance	Male	24	0	0	0	1	1	0	1	0	0	0	0	0	0	0	4.44	24.3	2.88	1.08	128	212	3.41	43.6	15	19	64	8.23	248
M20382	Drug_Resistance	Male	69	0	1	1	1	1	0	0	0	0	0	0	0	0	0	14.49	9.4	8.34	0.88	129	278	52.41	36.2	67	33	58	4.7	605
M20840	Drug_Resistance	Female	61	0	0	0	0	0	0	0	0	0	0	1	0	0	0	6.44	21.7	4.23	1.4	106	225	6.62	42.7	12	14	51	3.74	209
M21672	Drug_Resistance	Male	55	1	1	0	1	1	0	0	0	0	0	0	1	1	0	4.47	40	1.79	2.11	128	128	58.64	36.6	49	30	50	2.89	205
M21886	Drug_Resistance	Male	77	1	1	1	0	0	1	1	1	0	0	1	0	1	1	8.67	14.2	6.43	1.23	112	320	187.95	31.3	16	21	125	12.15	246
M21907	Drug_Resistance	Male	32	0	1	1	0	0	0	0	0	0	0	0	1	1	0	1.95	59	0.67	1.15	86	33	7.38	36.9	15	16	37	3.05	141
M22829	Drug_Resistance	Female	66	1	0	0	1	1	1	1	0	0	0	1	0	0	0	5.31	27.8	3.41	1.48	102	255	29.67	38.2	39	26	149	17.23	366
M23797	Drug_Resistance	Male	44	0	1	1	1	1	0	1	0	0	0	0	0	0	0	8.06	18.2	5.69	1.47	129	148	86.56	34.6	19	11	101	9.28	161
M24127	Drug_Resistance	Male	81	1	0	0	0	0	1	0	0	0	0	0	1	0	0	1.04	44.2	0.51	0.46	87	36	26.87	32.7	50	22	66	9.5	568
M24758	Drug_Resistance	Female	20	0	0	0	0	0	0	0	0	0	0	0	0	0	0	5.21	26.3	2.84	1.37	79	149	179	26.7	19	20	56	3.2	106
M24879	Drug_Resistance	Male	67	1	0	0	0	0	0	0	0	0	0	0	1	0	0	2.69	25.3	1.63	0.68	116	171	26.29	48.1	28	25	108	4.87	280
M2564	Drug_Resistance	Male	59	0	0	0	0	0	0	0	0	0	0	0	1	0	0	3.19	20.7	1.96	0.66	118	126	49.8	35.8	42	33	142	6.6	276
M25759	Drug_Resistance	Male	57	0	0	0	0	0	0	1	0	0	0	0	1	0	0	6.15	6.2	5.26	0.38	64	90	113.9	32.2	18	12	107	8.8	241
M26383	Drug_Resistance	Male	71	0	1	1	0	0	0	0	0	0	0	0	0	1	0	3.12	17.3	2.22	0.54	95	157	0.28	43.3	15	14	238	19.12	235
M26775	Drug_Resistance	Male	74	0	1	1	1	1	0	0	0	0	0	1	0	0	0	13.08	10.7	11.38	1.4	131	296	8.8	36.4	7	13	66	6.64	222
M27041	Drug_Resistance	Male	71	1	1	1	1	1	0	0	0	0	0	1	0	0	0	5.71	16.3	4.48	0.93	137	379	74.55	35.6	18	17	63	4.48	229
M28543	Drug_Resistance	Female	23	1	1	1	0	1	1	1	0	1	0	0	0	0	0	7.57	5.9	6.4	0.45	90	119	38.03	31.8	9	29	63	3.21	196
M2926	Drug_Resistance	Male	63	1	0	0	1	1	0	1	0	0	0	0	0	0	0	4.2	2.9	4.02	0.12	103	141	40.7	36.7	8	19	62	2.61	302
M29398	Drug_Resistance	Female	53	1	1	0	1	1	1	1	0	0	0	0	0	0	0	10.67	14.3	8.66	1.53	117	97	6.21	34.3	41	31	60	4.78	557
M31236	Drug_Resistance	Male	39	1	0	0	0	0	0	0	0	0	0	1	0	0	0	6.81	10.6	5.89	0.72	82	99	289.49	29.1	13	19	58	4.24	414
M31299	Drug_Resistance	Male	73	1	1	1	0	1	0	0	0	0	0	1	0	0	0	24.47	2.3	22.73	0.56	137	131	184.24	27.9	25	26	88	5.11	174
M3151	Drug_Resistance	Male	18	0	0	0	0	0	0	0	0	0	0	0	0	0	0	7.05	40.1	3.29	2.83	116	225	＜3.1	40	39	29	58	4.12	183
M36455	Drug_Resistance	Male	61	1	1	1	0	0	0	0	0	0	1	0	0	0	0	2.6	15.4	1.31	0.4	133	180	7.9	34.4	44	40	108	5.2	173
M4364	Drug_Resistance	Male	35	1	0	0	0	0	0	0	0	0	0	0	0	0	0	9.1	15.4	7.61	1.4	148	321	＜3.4	47.8	38	31	59	3.2	196
M4794	Drug_Resistance	Male	35	1	1	1	0	0	0	0	0	0	0	0	1	1	0	1.5	18	0.18	0.27	54	39	122.88	33.1	9	24	44	0.52	1458
M4974	Drug_Resistance	Female	33	0	0	0	0	0	0	1	0	0	0	0	0	0	0	0.34	55.9	0.1	0.19	77	120	79.35	34.3	42	19	133	9.3	1146
M5134	Drug_Resistance	Female	26	0	1	0	1	1	0	0	0	0	0	0	1	1	0	6.21	25.6	3.9	1.59	133	114	52.92	48	11	14	66	3.72	257
M5154	Drug_Resistance	Male	59	1	1	1	1	1	0	1	0	0	0	0	0	0	0	6.8	16.6	4.58	1.13	109	231	97.1	37	28	23	71	4.29	257
M5698	Drug_Resistance	Male	53	1	0	0	1	0	0	0	0	0	0	1	0	0	0	1.52	21.7	0.64	0.33	97	251	6.11	28.1	10	15	79	4.81	309
M6346	Drug_Resistance	Female	18	1	1	1	1	1	1	0	0	0	1	0	0	0	0	3.45	11.3	2.51	0.39	134	137	4.51	36	24	31	65	3	381
M8338	Drug_Resistance	Female	29	1	0	0	0	0	0	0	0	0	1	0	0	0	0	11.49	18.2	7.72	2.09	129	271	31.8	37.7	16	18	63	2.6	241
M8827	Drug_Resistance	Male	35	0	1	0	0	0	0	0	0	0	0	0	1	0	0	1.06	50.9	0.37	0.54	59	30	78.19	38	24	23	73	5.29	154
M9099	Drug_Resistance	Male	72	0	0	0	0	0	0	0	0	0	0	0	0	1	1	6.51	24	4.16	1.56	97	180	16.63	39.6	17	19	167	15.92	409
M9169	Drug_Resistance	Male	55	1	1	1	1	1	0	1	0	0	0	0	0	0	0	3.16	2.5	3.01	0.08	105	162	268.04	21.8	61	62	210	14.09	398
M9211	Drug_Resistance	Male	50	1	0	0	1	1	1	0	0	0	0	0	1	0	0	8.11	1.2	7.96	0.1	97	181	12.51	23.4	16	18	65	7.69	515
M9322	Drug_Resistance	Male	26	1	1	1	1	1	1	1	0	0	0	0	1	0	0	3.27	1.2	3.17	0.04	69	60	113.5	28	12	54	64	15.5	873
M9804	Drug_Resistance	Female	39	1	1	1	1	1	1	0	1	0	0	0	0	0	0	8.43	12.5	6.52	1.05	113	192	43.73	30.8	26	19	64	3.92	258
M10042	Drug_Sensitive	Male	54	1	1	1	0	0	0	1	1	0	0	1	0	0	0	12.9	2.7	12.23	0.35	124	259	4.6	29	48	17	83	11.6	408
M11070	Drug_Sensitive	Male	51	0	1	1	1	1	0	1	1	1	1	1	0	0	0	6.01	8.1	5.09	0.49	123	169	＜3.6	40.8	13	12	62	7.09	184
M11138	Drug_Sensitive	Male	66	1	1	1	1	1	1	0	0	1	0	0	0	0	0	10.16	6.2	9.32	0.63	98	164	218.22	25.6	50	57	47	4.02	257
M1128	Drug_Sensitive	Male	69	1	1	1	1	1	1	1	0	0	0	0	0	0	0	6.39	16.1	4.63	1.03	124	300	70.7	30.5	20	37	55	3.1	336
M11300	Drug_Sensitive	Male	62	0	0	0	1	0	0	0	0	0	0	0	1	0	0	10.77	22.1	6.86	2.38	142	152	120	33.7	22	21	57	3.2	276
M11301	Drug_Sensitive	Female	36	1	0	0	0	0	0	1	0	0	0	0	0	0	0	11.04	5.2	9.62	0.57	71	254	102	28.5	46	28	231	8.8	198
M12894	Drug_Sensitive	Female	36	1	1	1	1	1	0	0	0	0	0	0	1	0	0	4.57	21	3.26	0.96	59	112	2.48	44.5	12	12	80	7.15	146
M12915	Drug_Sensitive	Male	18	0	1	1	0	0	0	0	0	0	0	1	1	0	0	5.4	20	3.27	1.08	66	80	87.52	34	11	15	119	6.92	302
M14683	Drug_Sensitive	Female	30	0	0	0	0	0	0	0	0	0	0	0	1	0	0	11.87	17.4	8.34	2.07	82	124	23.95	43.4	21	32	56	2.78	356
M1479	Drug_Sensitive	Female	73	1	1	1	1	1	1	0	0	0	0	0	0	0	0	3.27	10.4	2.86	0.34	120	66	40.09	29.5	26	30	49	4.79	242
M15156	Drug_Sensitive	Female	18	0	0	0	0	0	0	0	0	0	0	0	1	0	0	2.93	28.7	2	0.84	57	231	4.36	41.8	43	29	49	4.16	305
M15275	Drug_Sensitive	Female	70	1	0	0	0	0	0	1	0	0	0	0	0	0	0	3.75	13.1	2.91	0.49	101	197	7.95	30.4	37	49	54	2.1	197
M15519	Drug_Sensitive	Female	59	0	0	0	0	0	0	0	0	0	0	0	0	0	0	8.24	5.5	7.61	0.45	102	266	0.33	32.3	71	37	36	6.16	244
M15743	Drug_Sensitive	Male	35	1	1	0	0	0	0	0	0	0	0	0	0	0	0	7.91	21.5	5.56	1.7	49	359	21.55	33.6	11	22	52	3.49	296
M15994	Drug_Sensitive	Male	58	0	1	0	0	0	0	0	0	0	1	0	0	0	0	5.73	34	3.28	1.95	110	107	6.7	35.2	12	17	56	4.8	164
M16089	Drug_Sensitive	Male	38	1	1	1	1	1	1	1	0	0	0	0	1	0	0	37.44	52.3	1.09	19.58	55	33	150.1	29.5	7	11	69	5.9	642
M16723	Drug_Sensitive	Male	69	0	0	0	0	0	0	1	0	0	0	0	0	0	0	8.1	22.8	5.46	1.85	108	177	23.5	33.6	133	85	36	2.4	156
M17006	Drug_Sensitive	Female	36	0	1	1	1	0	0	1	1	0	0	1	0	0	0	4.26	13.6	2.54	0.58	126	181	45.8	32.7	20	40	77	5.82	342
M17064	Drug_Sensitive	Male	48	0	0	0	0	0	0	0	0	0	0	0	0	0	0	16.53	6	14.3	0.99	76	140	0.13	22.6	141	271	76	7.94	421
M17314	Drug_Sensitive	Male	26	1	0	0	1	1	1	1	0	0	0	1	0	0	0	6.84	9.2	5.19	0.63	95	410	62.6	29.4	7	15	97	4.85	240
M17542	Drug_Sensitive	Female	33	1	0	0	0	0	0	0	0	0	0	0	0	0	0	8.1	19.1	6.07	1.55	95	147	9.5	37.8	121	75	56	5.54	234
M17615	Drug_Sensitive	Male	56	1	1	1	1	1	1	0	0	0	0	0	0	0	0	11.66	17.6	8.48	2.05	132	153	47.17	39.4	16	22	56	3.71	316
M17617	Drug_Sensitive	Male	58	0	0	0	0	0	0	0	0	0	0	0	0	0	0	6.78	12.5	5.67	0.85	116	298	0.28	35.9	142	53	53	10.41	283
M17753	Drug_Sensitive	Male	47	0	0	0	0	0	0	0	0	0	0	0	1	0	0	3.55	41.7	2.01	1.48	86	358	3.9	44.3	33	19	76	4.8	235
M18424	Drug_Sensitive	Male	35	0	1	1	0	0	0	1	0	0	0	0	0	0	1	8.97	12.8	7.12	1.15	97	181	49.57	40.4	18	19	174	10.74	258
M18682	Drug_Sensitive	Male	54	1	1	1	0	0	0	0	1	0	0	0	1	0	0	1.53	11.1	1.31	0.17	82	243	28.88	31.3	35	19	58	5.41	228
M18868	Drug_Sensitive	Female	49	0	1	1	0	0	0	0	0	0	0	0	1	0	0	14.38	8.4	12.19	1.21	142	8	34	35	28	39	61	8.1	535
M19123	Drug_Sensitive	Male	27	0	0	0	1	1	1	1	0	0	0	0	0	0	0	13.24	2.6	12.33	0.34	128	127	6.67	32.4	39	39	126	12.49	554
M19541	Drug_Sensitive	Male	26	0	1	0	0	1	0	1	0	0	0	0	0	0	0	4.88	27.7	3.15	1.35	124	218	4.2	36.3	18	10	73	5.57	172
M20152	Drug_Sensitive	Male	71	1	0	0	1	1	0	1	0	0	0	1	0	0	0	10.74	7.8	9.38	0.84	155	340	27.92	28.1	35	24	96	10.2	395
M20168	Drug_Sensitive	Male	61	0	1	1	1	1	0	0	0	0	0	0	1	1	0	14.48	14	10.64	2.03	144	222	10.25	38.5	34	38	72	5.94	215
M20292	Drug_Sensitive	Male	53	1	1	1	1	1	1	0	0	0	0	1	0	0	0	10.55	9.6	8.56	1.01	175	321	67.64	25.8	6	8	85	6.25	238
M20573	Drug_Sensitive	Female	55	1	1	1	1	1	0	0	0	0	0	0	0	0	0	11.43	3.8	10.79	0.43	100	207	115.26	31.5	8	15	52	6.85	190
M21586	Drug_Sensitive	Male	38	0	1	1	1	1	0	1	0	1	0	0	0	0	0	13.85	13.6	11.01	1.88	153	336	0.79	33.4	24	17	81	5.64	276
M21723	Drug_Sensitive	Male	57	1	1	1	0	0	0	1	0	0	0	0	0	0	0	5.72	24.7	2.92	1.41	119	291	4.41	37.2	11	17	74	5.52	190
M22163	Drug_Sensitive	Female	59	1	0	0	0	0	0	1	1	0	0	0	0	1	1	12.95	13.7	9.29	1.77	53	261	20.19	34	14	9	291	13.55
M22217	Drug_Sensitive	Male	53	0	0	0	0	0	0	0	0	0	0	0	0	0	0	10.99	5.5	9.25	0.6	79	533	92.63	35.7	3	32	45	2.5	236
M22235	Drug_Sensitive	Male	34	1	1	1	1	1	1	0	1	0	0	0	0	0	0	5.22	19.5	3.82	1.02	103	200	247.78	30.6	50	54	85	5.74	161
M22438	Drug_Sensitive	Male	69	1	0	0	0	0	0	0	0	0	0	0	0	1	0	6.27	15.8	4.75	0.99	64	187	51.11	34.6	7	20	68	8.79
M22491	Drug_Sensitive	Male	68	1	1	0	0	0	0	1	1	0	0	1	0	0	0	9.14	5.7	8.44	0.52	112	344	11.5	37.1	39	14	67	8.5	205
M22718	Drug_Sensitive	Male	71	0	1	1	0	0	0	0	0	0	0	0	0	0	0	5.59	7.3	4.75	0.41	110	157	77	33.4	6	15	67	3.7	239
M23210	Drug_Sensitive	Male	34	0	1	1	1	1	1	0	0	0	0	0	0	0	0	8.14	4.6	7.46	0.37	140	116	119.66	37	33	49	66	5.97	510
M23234	Drug_Sensitive	Female	17	1	1	1	1	1	0	1	0	0	0	0	0	0	0	5.14	34.8	2.7	1.79	144	193	＜3.2	38	40	18	69	3.75	152
M24154	Drug_Sensitive	Male	67	0	1	0	1	1	0	0	0	0	0	0	0	0	0	6.31	7.4	5.68	0.47	103	25	33.6	28.6	23	14	107	9.81	373
M2463	Drug_Sensitive	Female	43	1	1	1	1	1	0	0	0	0	0	1	0	0	0	8.35	8.6	7.13	0.72	146	200	16.68	33.7	47	20	78	8.1	407
M24899	Drug_Sensitive	Male	62	1	1	1	0	0	1	1	1	0	0	1	0	0	0	11.58	6.9	9.67	0.8	95	272	84.39	26.8	19	17	58	3.93	120
M24980	Drug_Sensitive	Male	58	1	1	1	1	1	0	1	1	0	0	0	0	0	0	11.76	5.2	10.89	0.61	119	162	288.96	27.1	50	26	71	8.06	551
M2554	Drug_Sensitive	Male	71	0	0	0	0	0	0	0	0	0	0	0	1	0	0	12.49	6.4	11.23	0.8	103	178	299.9	22.6	30	24	193	22.17	175
M25879	Drug_Sensitive	Male	59	0	0	0	0	0	0	0	0	0	0	0	1	0	0	3.16	37	1.39	1.17	81	65	6.7	35.2	18	18	86	6.55	261
M26087	Drug_Sensitive	Male	78	0	1	1	1	1	1	0	0	0	0	1	0	0	0	12.98	4.1	12.28	0.53	124	173	107.53	37.4	14	23	67	4.19	571
M2693	Drug_Sensitive	Female	62	1	1	1	1	1	1	1	0	0	0	0	0	0	0	12.47	9.1	10.38	1.13	131	299	140.21	37.6	39	52	105	9.62	480
M28377	Drug_Sensitive	Male	62	1	0	0	0	0	0	1	0	0	0	0	0	0	1	9.48	2.3	8.97	0.22	101	120	106.43	23.4	48	35	464	39.51	320
M28649	Drug_Sensitive	Male	66	0	1	1	0	0	1	1	0	0	0	0	0	0	0	8.56	60.8	5.2	2.41	197	304	4.07	43.5	17	22	71	4.42	462
M2899	Drug_Sensitive	Male	56	1	1	1	0	0	0	0	0	0	0	0	1	1	0	4.93	18.5	3.18	0.91	137	134	69.19	42.9	9	15	73	4.31	200
M29617	Drug_Sensitive	Male	33	0	1	1	1	1	0	1	1	0	0	1	0	0	0	5.1	7.8	4.4	0.4	136	44	54.5	29.6	60	92	86	9.12	568
M30184	Drug_Sensitive	Male	60	0	0	0	0	0	0	1	1	0	0	0	0	0	1	12.74	3.7	11.66	0.47	122	137	70.02	31.8	65	25	45	13.99	454
M31251	Drug_Sensitive	Male	61	1	1	1	1	1	1	0	0	0	0	0	0	0	0	23.96	6.6	20.49	1.58	144	370	133.74	32.2	10	14	47	4.15	240
M32395	Drug_Sensitive	Male	55	1	0	0	0	0	0	0	0	0	1	0	0	0	0	6.11	19.6	4.01	1.2	137	67	6.7	38.1	14	23	75	2.83	237
M33926	Drug_Sensitive	Female	62	1	0	0	0	0	1	0	0	0	0	0	1	1	0	4.95	15.8	3.36	0.78	102	156	97.16	42.6	29	33	66	1.51	285
M34931	Drug_Sensitive	Male	70	1	0	0	0	0	1	1	0	0	0	0	0	0	1	10.67	5.2	9.89	0.55	91	90	5.1	34.5	27	16	226	29.74	467
M35033	Drug_Sensitive	Male	67	1	0	0	0	0	0	0	0	0	0	0	1	1	0	13.99	15.2	10.73	2.13	167	167	114.79	40.8	19	17	79	5.73
M35473	Drug_Sensitive	Female	72	0	1	1	1	0	0	0	0	0	0	0	0	0	0	13.86	8.9	11.34	1.23	133	405	56.85	22.6	544	1168	143	14.49	2122
M3635	Drug_Sensitive	Female	50	0	1	1	0	0	0	0	0	0	1	0	0	0	0	3.62	14.6	2.75	0.53	103	258	3.3	26.5	31	71	59	2.83	186
M36824	Drug_Sensitive	Female	18	1	0	0	1	1	0	1	0	0	0	0	0	0	1	2.79	16.8	1.71	0.47	91	141	35.2	28.8	14	19	560	12.6	300
M37678	Drug_Sensitive	Female	72	1	1	0	1	0	0	0	0	0	0	0	0	0	0	5.76	16.7	4.33	0.96	113	338	39.23	30.1	67	38	59	5.56	250
M38618	Drug_Sensitive	Female	62	1	1	1	0	0	0	1	0	0	0	0	0	0	0	9.66	22.6	6.77	2.18	108	393	70.56	29.8	17	18	70	8.29	216
M5184	Drug_Sensitive	Male	59	0	1	1	1	1	0	1	0	0	0	0	0	0	0	6.89	23.8	4.62	1.64	130	282	13.8	39.8	11	13	66	6.11	227
M5407	Drug_Sensitive	Male	47	1	0	0	1	0	0	1	0	0	0	0	1	1	0	7.06	12	5.65	0.85	130	65	53	35.6	4	19	110	5.16	272
M5690	Drug_Sensitive	Male	61	0	1	1	1	1	0	1	0	0	0	0	0	0	0	7.21	25.7	4.61	1.85	139	186	3.7	37.6	13	17	59	8.77	202
M5793	Drug_Sensitive	Female	31	1	0	0	0	0	0	0	0	0	0	0	1	0	0	4.85	4.1	3.9	0.2	61	184	67.3	35.7	19	7	66	4.5	138
M6028	Drug_Sensitive	Male	32	1	0	0	1	0	0	1	1	0	0	0	0	0	0	5.66	2.5	5.43	0.14	133	81	77.1	29.2	21	19	74	11	286
M6240	Drug_Sensitive	Male	18	1	0	0	1	1	0	0	0	0	0	0	0	0	0	17.09	3.9	15.64	0.67	148	297	71.96	31.9	20	14	62	15.9	167
M6996	Drug_Sensitive	Male	61	0	1	1	0	0	0	0	0	0	0	0	1	0	0	1.97	34.2	0.98	0.67	89	36	34.33	40.8	12	18	103	9.81	211
M7085	Drug_Sensitive	Male	35	1	1	1	1	1	1	0	0	0	0	1	1	0	1	4.37	10.5	3.75	0.46	65	135	24.34	35.8	181	95	323	17.5	278
M7916	Drug_Sensitive	Male	35	1	1	1	0	0	0	1	0	0	0	1	1	0	0	2.28	27.6	1.16	0.63	114	86	15.16	37.6	9	8	86	5.12	169
M8117	Drug_Sensitive	Female	33	1	1	1	0	0	0	1	0	0	0	0	0	1	0	7.16	24.4	4.59	1.75	115	275	25.6	35.5	7	14	97	6.84	232
M8238	Drug_Sensitive	Female	26	1	0	0	0	0	0	0	0	0	0	0	0	0	0	1.77	32.8	1.05	0.58	83	93	0.27	31.8	43	70	75	5.98	256
M8446	Drug_Sensitive	Male	59	0	0	0	0	0	0	1	1	0	0	0	0	0	0	3.54	19.2	2.5	0.68	126	240	4.34	37.4	150	59	68	4.7	183
M8733	Drug_Sensitive	Male	53	1	1	1	0	0	0	0	0	0	0	0	1	0	0	66.67	3	40.4	2	98	459	109.75	32.9	29	10	52	3.7	360
M9091	Drug_Sensitive	Female	18	0	0	0	1	1	0	1	1	0	0	1	0	0	0	8.32	12.4	6.2	1.03	153	251	48.47	32.3	25	35	67	3.92	603
M9630	Drug_Sensitive	Female	29	0	1	1	1	1	0	1	1	0	0	1	0	0	0	4.38	6.5	3.54	0.28	109	161	22.41	37.5	25	28	72	5.29	424

## Sheet: Table S2
Table S2.The comparison results of demographic data between the two groups
Variable	Drug_Resistance	Drug_Sensitive	P-value
Sex	37 (75.5%)	55 (67.9%)	0.46819
Age	53.00 (33.00, 66.00)	55.00 (35.00, 62.00)	0.9827
Clinical symptoms
Fever	30 (61.2%)	45 (55.6%)	0.652092
Cough	28 (57.1%)	48 (59.3%)	0.957193
Sputum production	21 (42.9%)	42 (51.9%)	0.415986
Chest tightness	26 (53.1%)	37 (45.7%)	0.525348
Shortness of breath	27 (55.1%)	32 (39.5%)	0.121352
Lung rales	12 (24.5%)	18 (22.2%)	0.934165
Medical history
Hypertension	17 (34.7%)	37 (45.7%)	0.294594
Diabetes	4 (8.2%)	15 (18.5%)	0.172711
Asthma	1 (2.0%)	3 (3.7%)	1
HIV	3 (6.1%)	4 (4.9%)	1
Solid tumor	8 (16.3%)	16 (19.8%)	0.798909
Hematological disease	14 (28.6%)	21 (25.9%)	0.900093
Transplantation	11 (22.4%)	8 (9.9%)	0.0872029
Renal insufficiency	3 (6.1%)	7 (8.6%)	0.741885

## Sheet: Table S3
Table S3. The metadata details of Metagenomic DNA data
Patient ID	group	total_reads	total_bases	clean_reads	clean_bases	Q20 rate (%)	Q30 rate (%)	GC (%)	unhost_reads	unhost_rate	micro_reads	micro_ratio
M10042	Drug_Sensitive	20528340	1539625500	20417902	1440635344	96.72	95.03	44.18	3320405	16.262	1692960	50.987
M11070	Drug_Sensitive	18098783	1357408725	18015513	1261839084	96.39	94.74	41.71	55445	0.308	1187	2.141
M11138	Drug_Sensitive	15883063	1191229725	15800800	1123973408	96.59	95	40.67	55699	0.353	4337	7.786
M1128	Drug_Sensitive	17209419	1290706425	17107370	1282914267	97.59	96.58	40.98	17517	0.102	1941	11.081
M11300	Drug_Sensitive	12118677	908900775	12051367	872747663	96.29	94.31	41	30759	0.255	11794	38.343
M11301	Drug_Sensitive	15328049	1149603675	15224561	1103818664	96.17	94.14	41.41	46902	0.308	17424	37.15
M12894	Drug_Sensitive	16520178	1239013350	16434027	1177890975	96.63	94.75	42.17	124786	0.759	65136	52.198
M12915	Drug_Sensitive	15069306	1130197950	14995942	1016647070	95.73	94	41.07	1514622	10.1	1318189	87.031
M14683	Drug_Sensitive	14971236	748561800	14947602	747359431	96.95	95.61	40.51	144802	0.969	27836	19.223
M1479	Drug_Sensitive	11536812	865260900	11464434	859763149	96.9	95.6	39.97	22851	0.199	5309	23.233
M15156	Drug_Sensitive	13712354	685617700	13681648	684065937	95.94	94.19	39.72	207213	1.515	16147	7.792
M15275	Drug_Sensitive	14088699	704434950	14063249	703141701	96.45	94.98	41.99	126596	0.9	50095	39.571
M15519	Drug_Sensitive	17511228	875561400	17483227	874137950	97.24	96.04	40.73	156817	0.897	27231	17.365
M15743	Drug_Sensitive	11576781	578839050	11560155	577995248	96.28	94.71	42.33	435962	3.771	331273	75.987
M15994	Drug_Sensitive	12150894	607544700	12132751	606624994	97.6	96.56	40.36	240042	1.978	20701	8.624
M16089	Drug_Sensitive	13174705	658735250	13158501	657902865	97.66	96.67	41.99	809134	6.149	153565	18.979
M16723	Drug_Sensitive	23195887	1159794350	23162235	1158083137	97.63	96.54	40.15	278519	1.202	110277	39.594
M17006	Drug_Sensitive	16683838	834191900	16660713	833016654	96.33	94.84	40.85	122191	0.733	9648	7.896
M17064	Drug_Sensitive	9782154	489107700	9763748	488176004	97.1	95.82	43.88	2517969	25.789	2044022	81.177
M17314	Drug_Sensitive	18233049	911652450	18197993	909873561	96.65	95.2	40.86	89385	0.491	8172	9.142
M17542	Drug_Sensitive	20108878	1005443900	20081714	1004066750	96.21	94.19	40.16	145357	0.724	10022	6.895
M17615	Drug_Sensitive	14263706	713185300	14229506	711457513	95.56	93.73	42.44	171130	1.203	77006	44.999
M17617	Drug_Sensitive	14006063	700303150	13971497	698557440	96.02	94.39	41.68	95363	0.683	9140	9.584
M17753	Drug_Sensitive	19238555	961927750	19158894	957921537	94.65	92.47	39.71	133826	0.699	1002	0.749
M18424	Drug_Sensitive	18659019	932950950	18625609	931280450	96.44	94.85	40.18	344956	1.852	17346	5.028
M18682	Drug_Sensitive	24100665	1205033250	24040370	1201975762	96.52	95.1	41.43	120824	0.503	8980	7.432
M18868	Drug_Sensitive	16106249	805312450	16088508	804425400	97.63	96.33	42.5	109122	0.678	5280	4.839
M19123	Drug_Sensitive	23721626	1186081300	23676807	1183804129	96.71	95.41	41.45	242702	1.025	22874	9.425
M19541	Drug_Sensitive	14337161	716858050	14320538	716026900	96.63	95.01	39.7	240185	1.677	6490	2.702
M20152	Drug_Sensitive	29891695	1494584750	29853223	1492661150	97.17	95.71	42.4	320864	1.075	89724	27.963
M20168	Drug_Sensitive	18488333	924416650	18435249	921734345	95.86	94.16	39.9	168903	0.916	16052	9.504
M20292	Drug_Sensitive	15486357	774317850	15440971	772018741	96.8	95.58	40.55	90820	0.588	4077	4.489
M20573	Drug_Sensitive	11999176	599958800	11958249	597899132	95.45	93.66	39.88	375642	3.141	125969	33.534
M21586	Drug_Sensitive	21390215	1069510750	21314371	1065690996	96.07	94.45	40.87	1550424	7.274	1295554	83.561
M21723	Drug_Sensitive	20675762	1033788100	20594236	1029677763	95.91	94.21	40.07	109808	0.533	2437	2.219
M22163	Drug_Sensitive	8960751	448037550	8915738	445777494	93.98	91.59	39.77	37946	0.426	60	0.158
M22217	Drug_Sensitive	26893139	1344656950	26845937	1342296850	95.75	93.84	40.8	175080	0.652	3179	1.816
M22235	Drug_Sensitive	15533192	776659600	15504843	775242150	95.61	93.7	42.14	1066119	6.876	119788	11.236
M22438	Drug_Sensitive	25942723	1297136150	25863034	1293151700	94.34	91.98	38.97	323847	1.252	10359	3.199
M22491	Drug_Sensitive	15575380	778769000	15487451	774335811	94.1	91.88	40.13	1072897	6.928	165167	15.394
M22718	Drug_Sensitive	25318067	1265903350	25172138	1258552716	94.67	92.58	40.67	146939	0.584	24818	16.89
M23210	Drug_Sensitive	25793928	1289696400	25759524	1287976200	96.05	93.75	39.93	154370	0.599	1646	1.066
M23234	Drug_Sensitive	14521669	726083450	14358610	717906964	90.91	87.64	39.37	161035	1.122	2985	1.854
M24154	Drug_Sensitive	29333342	1466667100	29255385	1462746708	95.12	93.25	40.23	219108	0.749	3760	1.716
M2463	Drug_Sensitive	30108395	2258129625	29961674	2188311199	95.79	93.76	41.56	54745	0.183	5463	9.979
M24899	Drug_Sensitive	13033617	651680850	12943649	647168766	93.31	90.83	39.72	94215	0.728	933	0.99
M24980	Drug_Sensitive	21245420	1062271000	21206954	1060347700	94.62	91.98	38.36	505721	2.385	182309	36.049
M2554	Drug_Sensitive	27373193	2052989475	27245009	1988974441	97.04	94.87	41.33	120820	0.443	206	0.171
M25879	Drug_Sensitive	23540750	1177037500	23371764	1168540951	94.04	91.77	41.13	148976	0.637	14399	9.665
M26087	Drug_Sensitive	26446592	1322329600	26314715	1315714565	94.23	91.95	37.54	320466	1.218	93808	29.272
M2693	Drug_Sensitive	16648428	1248632100	16540115	1186456104	96.76	93.86	41.5	143308	0.866	2200	1.535
M28377	Drug_Sensitive	23155636	1157781800	23071324	1153532885	94.76	92.6	40.15	109399	0.474	9542	8.722
M28649	Drug_Sensitive	19938183	996909150	19814815	990697151	93.29	90.66	42.52	146946	0.742	9906	6.741
M2899	Drug_Sensitive	12385227	928892025	12320705	893647072	94.8	92.16	41.57	24164	0.196	156	0.646
M29617	Drug_Sensitive	28263952	1413197600	28194041	1409656100	95.84	94.09	42.72	458403	1.626	146426	31.943
M30184	Drug_Sensitive	28572782	1428639100	28494559	1424686706	95.19	93.26	40.97	1811140	6.356	1613540	89.09
M31251	Drug_Sensitive	16411276	820563800	16362124	818080248	95.23	93.31	40.95	446565	2.729	307872	68.942
M32395	Drug_Sensitive	20846433	1042321650	20800299	1039979384	96.06	94.45	41.67	57531	0.277	886	1.54
M33926	Drug_Sensitive	18684078	934203900	18633441	931628885	96.89	95.51	42.33	56086	0.301	11116	19.82
M34931	Drug_Sensitive	17141083	857054150	17083133	854128100	95.91	94.06	41.99	151244	0.885	74091	48.988
M35033	Drug_Sensitive	33147781	1657389050	32996981	1649798461	93.86	91.32	42.31	170093	0.515	3381	1.988
M35473	Drug_Sensitive	16575855	828792750	16517530	825858933	94.56	92.39	41.36	56708	0.343	3756	6.623
M3635	Drug_Sensitive	17362322	1302174150	17286072	1247362645	95.38	93.2	40.97	42424	0.245	450	1.061
M36824	Drug_Sensitive	13217455	660872750	13186378	659286397	96.18	94.43	43.97	230080	1.745	128985	56.061
M37678	Drug_Sensitive	16833194	841659700	16742402	837090267	93.43	90.69	42.96	179725	1.073	17805	9.907
M38618	Drug_Sensitive	20075596	1003779800	20006846	1000311616	95.54	93.62	53.2	99696	0.498	911	0.914
M5184	Drug_Sensitive	23555302	1766647650	23454521	1674609884	96.84	95.47	41.32	43935	0.187	2787	6.343
M5407	Drug_Sensitive	14705753	1102931475	14650922	1053976406	97.43	96.3	42.04	35145	0.24	1247	3.548
M5690	Drug_Sensitive	10823976	811798200	10769237	747414235	96.83	95.36	41.28	444339	4.126	66061	14.867
M5793	Drug_Sensitive	15572961	1167972075	15511090	1103765287	97.01	95.67	41.86	874142	5.636	786315	89.953
M6028	Drug_Sensitive	17062773	1279707975	16989871	1184841808	96.59	95.03	41.62	201197	1.184	44088	21.913
M6240	Drug_Sensitive	11921362	894102150	11865290	842298565	95.13	92.91	42.05	60471	0.51	7311	12.09
M6996	Drug_Sensitive	12889269	966695175	12810656	915086458	95.85	94.05	41.12	37193	0.29	165	0.444
M7085	Drug_Sensitive	10110380	758278500	10054110	708914332	95.42	93.52	42.24	247606	2.463	198583	80.201
M7916	Drug_Sensitive	17711543	1328365725	17601347	1258435847	95.6	93.58	40.85	50047	0.284	4897	9.785
M8117	Drug_Sensitive	12001671	900125325	11929860	840960584	94.66	92.53	41.36	57935	0.486	11195	19.323
M8238	Drug_Sensitive	11726207	879465525	11683107	783361618	95.5	93.44	39.71	828419	7.091	72478	8.749
M8446	Drug_Sensitive	15395925	1154694375	15302456	1060345963	94.43	92.26	41.37	78470	0.513	2862	3.647
M8733	Drug_Sensitive	10684976	801373200	10634192	710388642	95.72	94.01	39.82	185867	1.748	49093	26.413
M9091	Drug_Sensitive	22173816	1663036200	22071952	1588203423	96.97	95.52	41.45	72177	0.327	2360	3.27
M9630	Drug_Sensitive	10073731	755529825	10022461	665252999	94.53	92.25	45.68	2360167	23.549	1403542	59.468
M10692	Drug_Resistance	14104191	1057814325	14006831	948498171	94.04	91.42	40.44	107300	0.766	13861	12.918
M11297	Drug_Resistance	12258046	919353450	12180240	877680216	96.24	94.25	41.05	38003	0.312	13024	34.271
M13530	Drug_Resistance	11979353	898451475	11933381	841082274	95.89	94.17	41.17	49901	0.418	2282	4.573
M14684	Drug_Resistance	13412719	670635950	13390744	669516561	97.08	95.79	40.95	138249	1.032	29876	21.61
M15008	Drug_Resistance	20456198	1022809900	20428234	1021392224	97.25	96.04	38.8	1375172	6.732	634708	46.155
M15984	Drug_Resistance	19577666	978883300	19544786	977218982	97.26	96.09	41.55	201424	1.031	10346	5.136
M16365	Drug_Resistance	16802731	840136550	16773326	838661094	95.82	94.17	39.38	481199	2.869	284759	59.177
M17046	Drug_Resistance	12272762	613638100	12250941	612534237	96.62	95.2	40.28	78887	0.644	6056	7.677
M18458	Drug_Resistance	14478571	723928550	14452356	722603044	95.7	93.96	41.82	94264	0.652	6447	6.839
M18599	Drug_Resistance	16671974	833598700	16644340	832198442	96.73	95.41	40.51	89955	0.54	9046	10.056
M19398	Drug_Resistance	18643081	932154050	18574917	928718711	96.32	94.93	39.61	239033	1.287	84055	35.165
M19435	Drug_Resistance	21087370	1054368500	21006714	1050285063	95.79	94.16	41.64	1483648	7.063	524923	35.381
M19857	Drug_Resistance	15145359	757267950	15088639	754397328	96.12	94.6	42.04	128039	0.849	25229	19.704
M20382	Drug_Resistance	10081109	504055450	10049063	502439957	96.04	94.41	40.66	1956708	19.472	436106	22.288
M20840	Drug_Resistance	12816689	640834450	12783107	639135559	95.64	93.8	40.36	73336	0.574	1517	2.069
M21672	Drug_Resistance	14242050	712102500	14230254	711512700	96.92	95.12	40.9	72456	0.509	754	1.041
M21886	Drug_Resistance	18505869	925293450	18470859	923542950	95.96	94.08	42.67	954457	5.167	532011	55.74
M21907	Drug_Resistance	17166265	858313250	17141077	857053850	96.21	94.42	41.03	133471	0.779	6475	4.851
M22829	Drug_Resistance	24637798	1231889900	24545327	1227266350	93.53	90.92	40.92	318604	1.298	2862	0.898
M23797	Drug_Resistance	18454754	922737700	18389603	919480150	93.33	90.3	39.88	493716	2.685	139093	28.173
M24127	Drug_Resistance	27347885	1367394250	27275488	1363755966	95.5	93.67	38.56	1439464	5.278	573236	39.823
M24758	Drug_Resistance	17897404	894870200	17779813	888951832	94.28	92.12	40.09	3751218	21.098	1900134	50.654
M24879	Drug_Resistance	23227265	1161363250	23178964	1158948200	94.46	91.98	40.98	267922	1.156	11570	4.318
M2564	Drug_Resistance	12931354	969851550	12844589	943870738	94.69	92.04	41.84	30552	0.238	7944	26.002
M25759	Drug_Resistance	22383539	1119176950	22270423	1113475493	94.01	91.66	39.74	695022	3.121	232502	33.452
M26383	Drug_Resistance	20338954	1016947700	20231655	1011533294	94.24	91.96	40.41	104936	0.519	1152	1.098
M26775	Drug_Resistance	18906196	945309800	18786521	939293431	93.81	91.41	38.57	129275	0.688	4151	3.211
M27041	Drug_Resistance	11360528	568026400	11279737	563968660	93.48	90.97	41.25	63514	0.563	3968	6.247
M28543	Drug_Resistance	27380278	1369013900	27259505	1362927313	94.38	92.13	40.67	151348	0.555	20813	13.752
M2926	Drug_Resistance	17628213	1322115975	17513504	1267804489	97.19	95.76	42.03	32549	0.186	1397	4.292
M29398	Drug_Resistance	22155734	1107786700	22107414	1105313377	96.75	95.36	43.16	261797	1.184	27225	10.399
M31236	Drug_Resistance	19671388	983569400	19593007	979611796	95.19	93.22	40.98	304180	1.552	88287	29.025
M31299	Drug_Resistance	13486299	674314950	13443141	672137111	95.39	93.51	40.94	147188	1.095	15763	10.709
M3151	Drug_Resistance	18987043	1424028225	18864754	1369172033	93.51	90.68	41.9	60857	0.323	2784	4.575
M36455	Drug_Resistance	23236251	1161812550	23171091	1158509124	96.27	94.69	42.34	80329	0.347	7637	9.507
M4364	Drug_Resistance	15547966	1166097450	15482277	1096925279	95.65	93.66	41.75	140125	0.905	1080	0.771
M4794	Drug_Resistance	15420489	1156536675	15354635	1095759705	96.73	95.17	42.98	38122	0.248	310	0.813
M4974	Drug_Resistance	18347056	1376029200	18246821	1297377065	96.09	94.14	41.52	57059	0.313	6719	11.776
M5134	Drug_Resistance	13081638	981122850	13032791	907610386	96.51	94.8	41.84	194415	1.492	70531	36.279
M5154	Drug_Resistance	17829932	1337244900	17747303	1254139669	96.16	94.51	42.42	94076	0.53	4298	4.569
M5698	Drug_Resistance	16326566	1224492450	16250576	1153878745	96.61	95.11	41.58	85250	0.525	41459	48.632
M6346	Drug_Resistance	13636702	1022752650	13556834	926036388	95.13	93.09	41.43	902427	6.657	359858	39.877
M8338	Drug_Resistance	12072785	905458875	12023489	767054475	97	95.62	45.09	4553661	37.873	638339	14.018
M8827	Drug_Resistance	24891759	1866881925	24746919	1754444570	95.06	93.1	40.48	76723	0.31	960	1.251
M9099	Drug_Resistance	13792476	1034435700	13742574	968702928	94.61	92.38	41.51	163744	1.192	21713	13.26
M9169	Drug_Resistance	7091320	531849000	7039277	464260726	94.91	92.56	45.03	3547428	50.395	425583	11.997
M9211	Drug_Resistance	9556406	716730450	9514699	668627933	94.16	91.54	42.42	796666	8.373	527412	66.202
M9322	Drug_Resistance	20606638	1545497850	20503795	1445461439	95.78	94.04	41.89	629690	3.071	354265	56.26
M9804	Drug_Resistance	14546914	1091018550	14440765	1013398131	92.15	89.13	41.84	149728	1.037	34392	22.97

## Sheet: Table S4
Table S4. The metadata details of Metagenomic RNA data
ID	group	total reads	total bases	clean reads	clean reads rate(%)	clean bases	Q20 rate(%)	Q30 rate(%)	GC(%)	Host_mapped_ratio
M10042	Drug_Sensitive	24809309	1860698175	24675416	99.46	1850521801	95.12	92.78	44.52	90.68
M10692	Drug_Resistance	17350738	1301305350	17210866	99.19	1289872322	95.36	92.95	56.77	95.03
M11070	Drug_Sensitive	22004602	1650345150	21811123	99.12	1629580964	95.95	94.01	51.09	97.72
M11138	Drug_Sensitive	15285006	1146375450	15027208	98.31	1126561766	95.83	94.01	51.03	96.71
M1128	Drug_Sensitive	14049334	1053700050	13448969	95.73	1008259907	96.55	95.26	44.22	80.42
M11297	Drug_Resistance	21995690	1649676750	21800294	99.11	1634688580	96.04	93.86	48.91	97.92
M11300	Drug_Sensitive	19186352	1438976400	19044218	99.26	1428096122	95.95	93.71	49.94	97.01
M11301	Drug_Sensitive	19180585	1438543875	19020176	99.16	1426235653	95.76	93.44	50.43	97.72
M12894	Drug_Sensitive	20622607	1546695525	20464380	99.23	1534435494	95.5	93.49	48.45	97
M12915	Drug_Sensitive	16086106	1206457950	15643215	97.25	1161593580	94.83	92.7	50.93	85.63
M13530	Drug_Resistance	23447171	1758537825	23195091	98.92	1737048577	95.29	92.89	58.3	97.05
M14683	Drug_Sensitive	15915777	795788850	15736546	98.87	786227332	96.05	94.37	49.53	88.11
M14684	Drug_Resistance	22192707	1109635350	22143415	99.78	1106989661	96.44	94.92	50.66	95.14
M1479	Drug_Sensitive	14521090	1089081750	14457057	99.56	1084238576	97.13	95.91	45.91	93.49
M15008	Drug_Resistance	16390535	819526750	16328718	99.62	816239047	96.1	94.49	47.02	94.31
M15156	Drug_Sensitive	22112237	1105611850	22054499	99.74	1102598266	95.54	93.73	45.42	97.46
M15275	Drug_Sensitive	14119288	705964400	14007155	99.21	700150517	96.16	94.52	49.61	97.24
M15519	Drug_Sensitive	19084700	954235000	17885778	93.72	889943007	96.82	95.42	46.33	92.29
M15743	Drug_Sensitive	22593988	1129699400	22355518	98.94	1116631228	96.81	95.43	51.56	93.84
M15984	Drug_Resistance	15656732	782836600	15334415	97.94	765770870	97.21	95.97	47.71	96.62
M15994	Drug_Sensitive	3074618	153730900	2071008	67.36	102462724	97.2	95.96	52.47	35.54
M16089	Drug_Sensitive	27263730	1363186500	26945289	98.83	1346205568	96.43	94.88	49.68	90.45
M16365	Drug_Resistance	16781550	839077500	16346669	97.41	816666436	96.63	95.22	47.71	97.54
M16723	Drug_Sensitive	15615341	780767050	15326721	98.15	763138619	96.88	95.6	45.59	37.96
M17006	Drug_Sensitive	16026485	801324250	15775787	98.44	788060832	96.07	94.39	49.83	95.07
M17046	Drug_Resistance	11515681	575784050	11365009	98.69	567742277	95.48	93.59	50.33	95.63
M17064	Drug_Sensitive	10105986	505299300	10084084	99.78	504180667	95.55	93.76	51.98	39.49
M17314	Drug_Sensitive	14033275	701663750	14001119	99.77	699939792	96.99	95.64	51.99	96.91
M17542	Drug_Sensitive	14408267	720413350	14096016	97.83	704094393	96.3	94.7	49.44	95.04
M17615	Drug_Sensitive	24007886	1200394300	23398557	97.46	1166684101	96.37	94.8	52.65	93.38
M17617	Drug_Sensitive	21415887	1070794350	20737664	96.83	1036544154	96.1	94.43	52.34	96.46
M17753	Drug_Sensitive	15570973	778548650	15206606	97.66	759194693	96.21	94.65	52.06	96.6
M18424	Drug_Sensitive	14249584	712479200	14189404	99.58	709325052	96.56	95.2	45.71	84.47
M18458	Drug_Resistance	11251173	562558650	11043041	98.15	550799175	96.98	95.69	42.96	94.44
M18599	Drug_Resistance	15229569	761478450	15152502	99.49	757545557	94.63	92.78	43.47	92.55
M18682	Drug_Sensitive	19497927	974896350	19288659	98.93	961668086	96.85	95.63	46.83	96.4
M18868	Drug_Sensitive	18350834	917541700	18171560	99.02	906595733	97.07	95.88	43.65	96.4
M19123	Drug_Sensitive	15608451	780422550	15378903	98.53	766384773	97.07	94.95	46.14	93.72
M19398	Drug_Resistance	15007002	750350100	14921171	99.43	745846997	96.48	95.14	46.97	94.23
M19435	Drug_Resistance	11966187	598309350	11852183	99.05	591577195	95.46	93.66	43.83	94.21
M19541	Drug_Sensitive	15560575	778028750	15459538	99.35	770552105	96.6	95.39	43.65	93.95
M19857	Drug_Resistance	18907782	945389100	18832119	99.6	941605950	96.46	94.78	44.99	92.43
M20152	Drug_Sensitive	22016725	1100836250	21891128	99.43	1094351477	95.9	94.31	46.13	94.09
M20168	Drug_Sensitive	10271990	513599500	10086789	98.2	504339450	91.21	89.41	46.4	44.52
M20292	Drug_Sensitive	17696834	884841700	17576811	99.32	878200485	96.24	94.89	46.69	94.85
M20382	Drug_Resistance	7541105	377055250	7443076	98.7	372006732	94.92	93.35	40.31	87.37
M20573	Drug_Sensitive	9549682	477484100	9510194	99.59	475509700	95.88	93.78	47.53	40.42
M20840	Drug_Resistance	23411806	1170590300	23260733	99.35	1162623915	95.46	93.72	44.57	95.4
M21586	Drug_Sensitive	17603870	880193500	17443311	99.09	871522306	95.21	93.32	47.06	88.75
M21672	Drug_Resistance	21160265	1058013250	21046086	99.46	1052076035	96.25	94.75	43.11	95.96
M21723	Drug_Sensitive	6486128	324306400	6418022	98.95	320733269	95.44	93.73	43.58	91.22
M21886	Drug_Resistance	17679460	883973000	17533775	99.18	876424371	95.46	93.62	50.49	18.98
M21907	Drug_Resistance	18383826	919191300	18235389	99.19	911398707	95.44	93.61	44.57	95.01
M22163	Drug_Sensitive	15131013	756550650	15089791	99.73	754489550	96.46	94.8	47.96	91.48
M22217	Drug_Sensitive	18979220	948961000	18737297	98.73	936154174	94.58	92.61	44.78	92.18
M22235	Drug_Sensitive	15729027	786451350	15495112	98.51	774229899	93.58	91.37	45.58	78.58
M22438	Drug_Sensitive	20004434	1000221700	19928215	99.62	996410750	94.92	91.9	46.75	92.47
M22491	Drug_Sensitive	16496566	824828300	15857445	96.13	790696978	95.11	91.54	44.43	88.32
M22718	Drug_Sensitive	20035568	1001778400	19964129	99.64	998206450	94.94	92.27	46.06	93.28
M22829	Drug_Resistance	14358528	717926400	14302725	99.61	715136250	94.9	92.14	46.77	93
M23210	Drug_Sensitive	29271983	1463599150	29198132	99.75	1459906600	95.83	93.54	46.02	94.82
M23234	Drug_Sensitive	13824420	691221000	13650567	98.74	679938279	93.08	90.97	48.79	73
M23797	Drug_Resistance	27222199	1361109950	26908841	98.85	1340235188	95.64	93.72	50.07	90.66
M24127	Drug_Resistance	19291746	964587300	19009595	98.54	949152955	92.63	89.96	46.5	90.01
M24154	Drug_Sensitive	15266115	763305750	15129089	99.1	756095161	92.68	89.93	43.71	93.55
M2463	Drug_Sensitive	7135150	535136250	7031872	98.55	527370452	97.35	96.35	52.63	33.66
M24758	Drug_Resistance	28341870	1417093500	27984920	98.74	1398214355	94.05	91.88	48.49	85.75
M24879	Drug_Resistance	27335910	1366795500	27238869	99.65	1361943450	95.37	93.11	47.94	92.81
M24899	Drug_Sensitive	28597765	1429888250	28429453	99.41	1421472650	94.93	92.82	49.2	88.51
M24980	Drug_Sensitive	22309562	1115478100	22237378	99.68	1111868900	94.32	91.59	43.93	89.46
M2554	Drug_Sensitive	7563783	567283725	7479891	98.89	560750185	95.5	89.26	38.66	77.61
M2564	Drug_Resistance	6113696	458527200	6058325	99.09	454114454	95.24	90.49	47.88	68.36
M25759	Drug_Resistance	14533526	726676300	14388322	99	719190141	92.72	90.04	44.3	46.87
M25879	Drug_Sensitive	29895220	1494761000	29662865	99.22	1482607418	94.92	92.83	44.26	94.71
M26087	Drug_Sensitive	21888229	1094411450	21698522	99.13	1084663804	93.41	90.85	44.54	92.83
M26383	Drug_Resistance	14103520	705176000	13795974	97.82	688168109	95.06	92.06	59.06	73.69
M26775	Drug_Resistance	14006407	700320350	13821652	98.68	690602839	92.36	89.39	45.11	94.36
M2693	Drug_Sensitive	17727353	1329551475	17377529	98.03	1301525283	94.65	92.22	47.29	93.37
M27041	Drug_Resistance	31692678	1584633900	31524801	99.47	1575770636	94.75	92.74	45.38	93.57
M28377	Drug_Sensitive	14773326	738666300	14660852	99.24	732838180	94.14	91.81	43.52	95.17
M28543	Drug_Resistance	18068831	903441550	17916925	99.16	895181136	93.84	91.44	43.75	93.57
M28649	Drug_Sensitive	19024650	951232500	18779475	98.71	938277186	92.11	89.12	46.13	85.04
M2899	Drug_Sensitive	12281756	921131700	12109575	98.6	903923106	96.58	95.19	57.01	97.2
M2926	Drug_Resistance	15328170	1149612750	12037897	78.53	890718924	95.97	94.05	53.56	81.81
M29398	Drug_Resistance	38523116	1926155800	38042049	98.75	1898228911	95.8	94.17	48.4	86.67
M29617	Drug_Sensitive	22770779	1138538950	22677462	99.59	1133700933	95.17	93.21	41.38	47.76
M30184	Drug_Sensitive	21495593	1074779650	21344611	99.3	1066452912	94.57	92.45	48.79	91.08
M31236	Drug_Resistance	22251243	1112562150	22035294	99.03	1101088030	94.35	92.14	47.82	63.35
M31251	Drug_Sensitive	49772079	2488603950	49471645	99.4	2472258869	94.65	92.64	47.35	87.02
M31299	Drug_Resistance	11030443	551522150	10529637	95.46	525255529	93.76	91.29	53.49	68.84
M3151	Drug_Resistance	15059220	1129441500	14818356	98.4	1095529981	96.96	95.58	55.09	67.39
M32395	Drug_Sensitive	19327598	966379900	19240552	99.55	961879647	95.52	93.71	42.52	95.67
M33926	Drug_Sensitive	35600578	1780028900	35403368	99.45	1769603024	95.52	93.8	45.3	93.87
M34931	Drug_Sensitive	5848188	292409400	5794594	99.08	289432146	95.19	93.07	53.36	95.17
M35033	Drug_Sensitive	35334766	1766738300	35079691	99.28	1753583735	93.84	91.31	43.98	94.3
M35473	Drug_Sensitive	45095281	2254764050	44844426	99.44	2241731894	95.02	92.92	43.26	96.35
M3635	Drug_Sensitive	11929670	894725250	11281507	94.57	820685156	94.87	92.86	49.85	92.92
M36455	Drug_Resistance	17936687	896834350	17713109	98.75	885286815	92.93	90.37	45.63	85.94
M36824	Drug_Sensitive	14707394	735369700	14616208	99.38	730672536	94.22	91.93	44.27	67.43
M37678	Drug_Sensitive	29541910	1477095500	29338862	99.31	1465945910	93.52	90.81	44.2	95.55
M38618	Drug_Sensitive	14043959	702197950	13590026	96.77	679196849	91.3	88.95	52.99	32.63
M4364	Drug_Resistance	21181913	1588643475	21099154	99.61	1582363362	97.46	96.29	45.93	38.61
M4794	Drug_Resistance	4639531	347964825	4047797	87.25	293006074	95.56	93.67	51.19	89.16
M4974	Drug_Resistance	14546097	1090957275	14399302	98.99	1063867594	96.41	94.92	53.4	94.9
M5134	Drug_Resistance	13517181	1013788575	12851225	95.07	895461439	95.69	93.83	51.4	69.89
M5154	Drug_Resistance	14938883	1120416225	14847234	99.39	1099431973	97.15	95.98	51.44	95.8
M5184	Drug_Sensitive	23384791	1753859325	23035087	98.5	1673436109	96.84	95.39	52.23	95.23
M5407	Drug_Sensitive	19961684	1497126300	19763140	99.01	1463145001	97.09	95.82	50.76	92.8
M5690	Drug_Sensitive	30605851	2295438825	30370689	99.23	2244153824	97.67	96.9	51.95	97.24
M5698	Drug_Resistance	16251162	1218837150	15986725	98.37	1182901685	97.86	97.14	49.57	97.5
M5793	Drug_Sensitive	4747651	356073825	4267673	89.89	309095236	96.08	94.7	43.62	60.29
M6028	Drug_Sensitive	17387572	1304067900	10085857	58.01	698646736	94.6	92.85	56.13	64.3
M6240	Drug_Sensitive	12999494	974962050	12779969	98.31	936833671	95.77	93.95	48.22	91.98
M6346	Drug_Resistance	12774281	958071075	12598478	98.62	918185578	96.9	95.76	55.45	93.89
M6996	Drug_Sensitive	26967946	2022595950	22629021	83.91	1675588972	96.87	95.6	47.78	96.2
M7085	Drug_Sensitive	8611749	645881175	8082333	93.85	575202149	95.48	93.88	64.24	95.38
M7916	Drug_Sensitive	23011106	1725832950	22651796	98.44	1660183069	96.03	94.38	53.21	96.37
M8117	Drug_Sensitive	16522013	1239150975	16257309	98.4	1207965294	96.61	95.33	51.75	96.16
M8238	Drug_Sensitive	10983197	823739775	10417497	94.85	753511077	95.48	93.7	50.9	90.89
M8338	Drug_Resistance	16229993	1217249475	14477923	89.2	1017664784	95.78	93.68	48.45	85.39
M8446	Drug_Sensitive	16302037	1222652775	15961614	97.91	1173549974	94.58	92.49	54.12	96.34
M8733	Drug_Sensitive	13804300	1035322500	13705162	99.28	1013892643	95.9	94.18	48.38	96.01
M8827	Drug_Resistance	31454001	2359050075	31195320	99.18	2302438102	96.45	95.05	50.44	97.56
M9091	Drug_Sensitive	24575340	1843150500	24394032	99.26	1814434530	96.85	95.27	49.58	97.95
M9099	Drug_Resistance	15751639	1181372925	15570615	98.85	1155534493	96.95	95.55	49.66	97.45
M9169	Drug_Resistance	14287127	1071534525	12181360	85.26	860216760	94.44	92.1	34.98	71.65
M9211	Drug_Resistance	42373981	3178048575	42114879	99.39	3158429471	95.63	93.82	48.77	63
M9322	Drug_Resistance	22695084	1702131300	22545439	99.34	1690386253	95.24	93.2	50.77	94.4
M9630	Drug_Sensitive	13024951	976871325	12906941	99.09	967726436	93.19	90.43	45.37	96.65
M9804	Drug_Resistance	13414543	1006090725	13288759	99.06	996443414	94.69	92.17	45.61	96.96
